# Supplementary material for: Computational Stemness and Cancer Stem Cell Markers in Oral Squamous Cell Carcinoma: A Systematic Review, Dual Meta-Analysis, and Functional Meta-Synthesis
Source: Med Sci (Basel). 2025 Dec 31;14(1):21. doi: 10.3390/medsci14010021 (PMC12821640; doi:10.3390/medsci14010021)
Supplement: Supplementary file 1 [file medsci-14-00021-s001.zip]

Archive with 2 entries (2 files):
- Supplementary Table S2 Excluded Studies.pdf
- Supplementary Table S1 SearchStrings.pdf
